# Supplementary material for: Synthesis and Properties of Highly Tilted Antiferroelectric Liquid Crystalline (R) Enantiomers
Source: Materials (Basel). 2024 Oct 11;17(20):4967. doi: 10.3390/ma17204967 (PMC11509236; doi:10.3390/ma17204967)
Supplement: Supplementary file 1 [file materials-17-04967-s001.zip]

Archive with 1 entries (1 files):
- materials-3225550-Supplementary Materials.pdf
